# Supplementary material for: Clinical utility of an evolving cholestasis gene panel in 10,000 children and adults
Source: Front Pediatr. 2026 May 18;14:1841006. doi: 10.3389/fped.2026.1841006 (PMC13222966; doi:10.3389/fped.2026.1841006)
Supplement: Supplementary file 1 [file Datasheet1.xlsx]

## Sheet: Supplemental Table 1
Supplemental Table 1. Evolution of the Gene Panel
57 gene panel	66 gene panel	77 gene panel
ABCB11	ABCB11	ABCB11
ABCB4	ABCB4	ABCB4
ABCC2	ABCC2	ABCC2
ABCG5	ABCG5	ABCG5
ABCG8	ABCG8	ABCG8
		ACOX2
		AKR1C4
AKR1D1	AKR1D1	AKR1D1
	ALDOB	ALDOB
	AMACR	AMACR
ATP8B1	ATP8B1	ATP8B1
BAAT	BAAT	BAAT
CC2D2A	CC2D2A	CC2D2A
CFTR	CFTR	CFTR
CLDN1	CLDN1	CLDN1
CYP27A1	CYP27A1	CYP27A1
CYP7A1	CYP7A1	CYP7A1
CYP7B1	CYP7B1	CYP7B1
	DCDC2	DCDC2
DGUOK	DGUOK	DGUOK
DHCR7	DHCR7	DHCR7
	EHHADH	EHHADH
FAH	FAH	FAH
		GNAS
	GPBAR1	GPBAR1
HNF1B	HNF1B	HNF1B
	HSD17B4	HSD17B4
HSD3B7	HSD3B7	HSD3B7
INVS	INVS	INVS
JAG1	JAG1	JAG1
		KMT2D
LIPA	LIPA	LIPA
MKS1	MKS1	MKS1
MPV17	MPV17	MPV17
		MYO5B
NOTCH2	NOTCH2	NOTCH2
NPC1	NPC1	NPC1
NPC2	NPC2	NPC2
NPHP1	NPHP1	NPHP1
NPHP3	NPHP3	NPHP3
NPHP4	NPHP4	NPHP4
NR1H4	NR1H4	NR1H4
PEX1	PEX1	PEX1
PEX10	PEX10	PEX10
PEX11B	PEX11B	PEX11B
PEX12	PEX12	PEX12
PEX13	PEX13	PEX13
PEX14	PEX14	PEX14
PEX16	PEX16	PEX16
PEX19	PEX19	PEX19
PEX2	PEX2	PEX2
PEX26	PEX26	PEX26
PEX3	PEX3	PEX3
PEX5	PEX5	PEX5
PEX6	PEX6	PEX6
PEX7	PEX7	PEX7
		PKD1L1
PKHD1	PKHD1	PKHD1
POLG	POLG	POLG
	SCP2	SCP2
SERPINA1	SERPINA1	SERPINA1
	SLC10A1	SLC10A1
	SLC10A2	SLC10A2
SLC25A13	SLC25A13	SLC25A13
SLC27A5	SLC27A5	SLC27A5
		SLC51A
		SLC51B
		SLCO1B3
SMPD1	SMPD1	SMPD1
		TALDO1
TJP2	TJP2	TJP2
TMEM216	TMEM216	TMEM216
TRMU	TRMU	TRMU
UGT1A1	UGT1A1	UGT1A1
		UTP4
VIPAS39	VIPAS39	VIPAS39
VPS33B	VPS33B	VPS33B

## Sheet: Supplemental Table 2
Supplemental Table 2. Copy Number Variant Analysis CNV, copy number variant; HET, heterozygous; HOM, homozygous; ID, indentifier; PG, PreventionGenetics; VUS, variant of uncertain significance.
Sample ID	Gene	Zygosity	Classification	Variant	Lab
1440-000-002	ABCC2	HET	VUS	CNV - duplication of a portion of ABCC2	PG
1440-000-002	HNF1B	HET	Pathogenic	CNV - deletion of multiple genes including HNF1B	PG
1440-000-003	NPHP1	HET	Pathogenic	CNV - deletion of NPHP1	PG
1440-000-005	NPHP1	HET	Pathogenic	CNV - deletion of NPHP1	PG
1440-000-016	ABCG5,ABCG8	HET	VUS	CNV - duplication of multiple genes including ABCG5 and ABCG8	PG
1440-000-017	NPHP1	HET	Pathogenic	CNV - deletion of NPHP1	PG
1440-000-019	SLCO1B3	HET	VUS	CNV - deletion of a portion of SLCO1B3	PG
1440-000-068	SLCO1B3	HET	VUS	CNV - deletion of a portion of SLCO1B3	PG
1440-000-083	HNF1B	HET	Pathogenic	CNV - deletion of multiple genes including HNF1B	PG
1440-000-115	ACOX2	HET	VUS	CNV - duplication of a portion of ACOX2	PG
1440-000-124	ABCB4	HET	Likely pathogenic	CNV - deletion of a portion of ABCB4	PG
1440-000-164	PEX16	HET	VUS	CNV - duplication of a portion of PEX16	PG
1440-000-177	NPHP1	HET	Pathogenic	CNV - deletion of NPHP1	PG
1440-000-185	SLCO1B1,SLCO1B3	HET	Likely pathogenic	CNV - deletion of SLCO1B1 and a portion of SLCO1B3	PG
1440-000-189	AMACR	HET	VUS	CNV - duplication of AMACR	PG
1440-000-214	SLCO1B1,SLCO1B3	HOM	Likely pathogenic	CNV - deletion of SLCO1B1 and a portion of SLCO1B3	PG
1440-000-220	HNF1B	HET	Pathogenic	CNV - deletion of multiple genes including HNF1B	PG
1440-000-226	ABCC2	HET	VUS	CNV - duplication of a portion of ABCC2	PG
1440-000-258	PKD1L1	HET	VUS	CNV - duplication of multiple genes including PKD1L1	PG
1440-000-324	UTP4	HET	VUS	CNV - duplication of UTP4	PG
1440-000-357	DCDC2	HET	Likely pathogenic	CNV - deletion of a portion of DCDC2	PG
1440-000-361	SLCO1B3	HET	VUS	CNV - partial deletion of SLCO1B3	PG
1440-000-393	SLCO1B3	HET	VUS	CNV - deletion of a portion of SLCO1B3	PG
1440-000-412	HNF1B	HET	Pathogenic	CNV - deletion of HNF1B	PG
1440-000-426	SLCO1B3	HET	VUS	CNV - deletion of a portion of SLCO1B3	PG
1440-000-436	NPHP1	HET	Pathogenic	CNV - deletion of NPHP1	PG
1440-000-484	NPHP1	HET	Pathogenic	CNV - deletion of NPHP1	PG
1440-000-546	SLCO1B3	HET	VUS	CNV - deletion of a portion of SLCO1B3	PG
1440-000-575	SLCO1B3	HET	VUS	CNV - deletion of a portion of SLCO1B3	PG
1440-000-578	NOTCH2	HET	VUS	CNV - deletion of a portion of NOTCH2	PG
1440-000-582	TJP2	HET	VUS	CNV - duplication of TJP2	PG
1440-000-615	DCDC2	HET	VUS	CNV - duplication of a portion of DCDC2	PG
1440-000-681	NPHP1	HET	Pathogenic	CNV - deletion of NPHP1	PG
1440-000-708	MYO5B	HET	VUS	CNV - duplication of a portion of MYO5B	PG
1440-000-736	HSD3B7	HET	VUS	CNV - duplication of multiple genes including HSD3B7	PG
1440-000-758	NPHP1	HET	Pathogenic	CNV - deletion of NPHP1	PG
1440-000-784	DCDC2	HET	VUS	CNV - duplication of a portion of DCDC2	PG
1440-000-811	DCDC2	HET	VUS	CNV - duplication of a portion of DCDC2	PG
1440-000-844	ABCC2	HET	Likely pathogenic	CNV - partial deletion of ABCC2	PG
1440-000-871	NPHP4	HET	Pathogenic	CNV - deletion of multiple genes	PG
1440-000-871	TALDO1	HET	Likely pathogenic	CNV - duplication of multiple genes	PG
1440-000-960	CFTR	HET	VUS	CNV - duplication of a portion of CFTR	PG
2021-055-241	SLCO1B3	HET	VUS	CNV - deletion of two genes including a portion of SLCO1B3	PG
2021-055-247	ATP8B1	HET	Likely pathogenic	CNV - deletion of >100 genes including ATP8B1	PG
2021-056-155	SCP2	HET	VUS	CNV - duplication of a portion of SCP2	PG
2021-058-032	ABCG5,ABCG8	HET	VUS	CNV - duplication of 4 genes including ABCG5 and ABCG8	PG
2021-062-172	SLC10A2	HET	VUS	CNV - duplication of a portion of SLC10A2	PG
2021-071-170	NPHP1	HET	VUS	CNV - duplication of NPHP1	PG
2021-076-091	MYO5B	HET	Likely pathogenic	CNV - deletion of a portion of MYO5B	PG
2021-077-358	LIPA	HET	VUS	CNV - duplication of LIPA	PG
2021-077-450	NPHP1	HET	Pathogenic	CNV - deletion of NPHP1	PG
2021-084-279	HNF1B	HET	Pathogenic	CNV - deletion of 29 genes including HNF1B	PG
2021-084-287	ATP8B1	HET	Pathogenic	CNV - deletion of >100 genes including ATP8B1	PG
2021-096-056	PEX11B	HET	VUS	CNV - duplication of PEX11B	PG
2021-097-210	HNF1B	HET	Pathogenic	CNV - deletion of 22 genes including HNF1B	PG
2021-103-085	HNF1B	HET	Pathogenic	CNV - deletion of 27 genes including HNF1B	PG
2021-107-020	AKR1D1	HET	VUS	CNV - deletion of a portion of AKR1D1	PG
2021-112-163	SCP2	HET	VUS	CNV - duplication involving 4 genes including a portion of SCP2	PG
2021-112-176	AKR1C4	HET	VUS	CNV - deletion of a portion of AKR1C4	PG
2021-116-095	SLCO1B1,SLCO1B3	HOM	Likely pathogenic	CNV - deletion involving SLCO1B1 and a portion of SLCO1B3	PG
2021-117-276	TALDO1	HET	VUS	CNV - duplication of a portion of chr 11 that includes TALDO1	PG
2021-119-092	CYP27A1	HET	VUS	CNV - deletion of a portion of CYP27A1	PG
2021-124-385	NPHP1	HET	VUS	CNV - duplication of NPHP1	PG
2021-124-386	ABCG5,ABCG8	HET	VUS	CNV - duplication of ~5 genes including ABCG5 and ABCG8	PG
2021-125-186	SLCO1B3	HET	VUS	CNV - deletion of a portion of SLCO1B3	PG
2021-126-180	NPHP1	HET	Pathogenic	CNV - deletion of NPHP1	PG
2021-130-134	PEX11B	HET	VUS	CNV - duplication including PEX11B	PG
2021-133-082	SLCO1B3	HET	VUS	CNV - deletion of a portion of SLCO1B3	PG
2021-133-097	ABCG5,ABCG8	HOM	VUS	CNV - triplication including ABCG8, ABCG5	PG
2021-134-179	DHCR7	HET	Likely pathogenic	CNV - deletion of a portion of DHCR7	PG
2021-134-179	NOTCH2	HET	VUS	CNV - deletion of a portion of NOTCH2	PG
2021-146-207	NPHP1	HET	VUS	CNV - duplication of entire NPHP1 gene	PG
2021-147-182	JAG1	HET	Pathogenic	CNV - deletion of multiple genes including JAG1	PG
2021-152-113	SLCO1B1,SLCO1B3	HOM	Likely pathogenic	CNV - deletion of SLCO1B1 and a portion of SLCO1B3	PG
2021-153-156	SLCO1B1,SLCO1B3	HET	Likely pathogenic	CNV - deletion of SLCO1B1 and a portion of SLCO1B3	PG
2021-155-124	PEX26	HET	Pathogenic	CNV - duplication of multiple genes including PEX26	PG
2021-160-130	HNF1B	HET	Pathogenic	CNV - deletion of multiple genes including HNF1B	PG
2021-162-246	ABCB11	HET	Pathogenic	CNV - deletion of multiple genes including ABCB11	PG
2021-168-192	AMACR	HET	Pathogenic	CNV - deletion of two genes including AMACR	PG
2021-168-192	PEX11B	HET	VUS	CNV - duplication of many genes including PEX11B	PG
2021-168-197	JAG1	HET	Likely pathogenic	CNV - deletion of a portion of JAG1	PG
2021-172-156	PEX11B	HET	VUS	CNV - duplication of many genes including PEX11B	PG
2021-173-199	SLCO1B3	HET	VUS	CNV - deletion of a portion of SLCO1B3	PG
2021-183-148	PEX1	HET	VUS	CNV - deletion of a portion of PEX1	PG
2021-221-147	SCP2	HET	VUS	CNV - deletion of a portion of SCP2	PG
2021-225-134	NPHP1	HET	Pathogenic	CNV - deletion of NPHP1	PG
2021-225-162	NPHP1	HET	Pathogenic	CNV - deletion of NPHP1	PG
2021-237-129	ABCG5	HET	VUS	CNV - duplication of mutiple genes including ABCG5 and ABCG8	PG
2021-239-105	PEX11B	HET	Pathogenic	CNV - deletion of multiple genes including PEX11B	PG
2021-244-141	ABCC2	HET	VUS	CNV - duplication of a portion of ABCC2	PG
2021-247-010	PEX11B	HET	VUS	CNV - duplication of multiple genes including PEX11B	PG
2021-254-012	SLCO1B1,SLCO1B3	HOM	Likely pathogenic	CNV - deletion of two genes including a portion of SLCO1B3	PG
2021-254-015	SLCO1B1,SLCO1B3	HOM	Likely pathogenic	CNV - deletion of two genes including a portion of SLCO1B3	PG
2021-258-108	HNF1B	HET	Pathogenic	CNV - deletion of multiple genes including HNF1B	PG
2021-270-143	SLCO1B3	HET	VUS	CNV - deletion of a portion of SLCO1B3	PG
2021-274-164	SLCO1B3	HET	VUS	CNV - deletion of a portion of SLCO1B3	PG
2021-275-063	PEX6	HET	VUS	CNV - duplication of multiple genes including PEX6	PG
2021-281-174	NPHP3	HET	Likely pathogenic	CNV - deletion of a portion of NPHP3	PG
2021-285-140	SLCO1B3	HET	VUS	CNV - deletion of a portion of SLCO1B3	PG
2021-288-105	SLC51A	HET	Likely pathogenic	CNV - duplication of multiple genes including SLC51A	PG
2021-288-163	SLC10A2	HET	VUS	CNV - duplication of a portion of SLC10A2	PG
2021-293-126	HNF1B	HET	Pathogenic	CNV - deletion of multiple genes including HNF1B	PG
2021-301-156	JAG1	HET	Pathogenic	CNV - deletion of entire JAG1 gene	PG
2021-307-192	HNF1B	HET	VUS	CNV - duplication of multiple genes including HNF1B	PG
2021-309-314	NPHP1	HET	Pathogenic	CNV - partial deletion of NPHP1	PG
2021-310-057	PEX26	HET	VUS	CNV - duplication of a portion of PEX26	PG
2021-316-206	SLCO1B3	HOM	Likely pathogenic	CNV - deletion of two genes including a portion of SLCO1B3	PG
2021-316-226	NPHP1	HET	Pathogenic	CNV - deletion of the NPHP1 gene	PG
2021-330-173	NPHP1	HET	Pathogenic	CNV - deletion of NPHP1	PG
2021-334-146	NPHP1	HET	Pathogenic	CNV - deletion of NPHP1	PG
2021-335-241	ABCB11	HET	Likely pathogenic	CNV - deletion of a portion of ABCB11	PG
2021-338-046	SLCO1B3	HET	VUS	CNV - deletion of a portion of SLCO1B3	PG
2021-340-167	HNF1B	HET	Pathogenic	CNV - deletion of multiple genes including HNF1B	PG
2021-342-121	PEX6	HET	Likely pathogenic	CNV - deletion of multiple genes including PEX6	PG
2021-347-280	ABCG5,ABCG8	HET	VUS	CNV - duplication of multiple genes including ABCG5 and a portion of ABCG8	PG
2021-349-039	SLCO1B1,SLCO1B3	HET	Likely pathogenic	CNV - deletion of SLCO1B1 and a portion of SLCO1B3	PG
2021-355-103	ABCC2	HET	VUS	CNV - duplication of a portion of ABCC2	PG
2021-361-069	NPHP1	HET	Pathogenic	CNV - deletion of NPHP1	PG
2021-365-138	ABCC2	HET	VUS	CNV - duplication of a portion of ABCC2	PG
2022-015-095	JAG1	HET	Likely pathogenic	CNV - deletion of a portion of JAG1	PG
2022-020-145	NPHP1	HET	Pathogenic	CNV - whole gene deletion of NPHP1	PG
2022-020-156	JAG1	HET	Pathogenic	CNV - deletion of a portion of JAG1	PG
2022-021-178	ABCG5,ABCG8	HET	VUS	CNV - duplication of multiple genes including ABCG5 and ABCG8	PG
2022-024-134	SERPINA1	HET	Likely pathogenic	CNV - duplication of many genes including SERPINA1	PG
2022-026-169	SLCO1B1,SLCO1B3	HOM	Likely pathogenic	CNV - deletion of SLCO1B1 and a portion of SLCO1B3	PG
2022-028-222	SLCO1B3	HET	VUS	CNV - deletion of a portion of SLCO1B3	PG
2022-033-245	ABCB4	HOM	Likely pathogenic	CNV - deletion of a portion of ABCB4	PG
2022-038-133	CLDN1	HOM	Likely pathogenic	CNV - deletion of a portion of CLDN1	PG

## Sheet: Supplemental Table 3
Supplemental Table 3. Comparison of VUS Frequencies Between the Clinical Cohort and Reference Population BH, Benjamini-Hochberg; gnomAD, Genome Aggregation Database; VUS, variant of uncertain significance.
Gene	Test cohort	gnomAD	Absolute difference	CI low	CI high	P value	BH-adjusted P value
JAG1	0.018	0.0062	0.012	0.0094	0.015	0	0
NOTCH2	0.032	0.012	0.02	0.016	0.023	0	0
ATP8B1	0.034	0.029	0.0047	0.0012	0.0083	0.0048	0.0053
ABCB11	0.046	0.023	0.024	0.019	0.028	0	0
ABCB4	0.049	0.027	0.022	0.018	0.027	0	0
TJP2	0.034	0.02	0.015	0.011	0.018	0	0
NR1H4	0.0053	0.011	-0.006	-0.0075	-0.0046	0	0
MYO5B	0.014	0.013	0.0011	-0.0012	0.0034	0.33	0.33
HSD3B7	0.012	0.008	0.004	0.0019	0.0062	<0.0001	<0.0001
AKR1D1	0.0064	0.0022	0.0041	0.0026	0.0057	0	0
CYP27A1	0.023	0.0078	0.015	0.012	0.018	0	0
